# Supplementary material for: Time and energy costs of different foraging choices in an avian generalist species
Source: Mov Ecol. 2019 Dec 30;7:41. doi: 10.1186/s40462-019-0188-y (PMC6937837; doi:10.1186/s40462-019-0188-y)
Supplement: Supplementary file 2 — Additional file 2. Contains the complete R script necessary to (1) derive the datasets used for all statistical analyses in the present study from the GPS positions and accelerometer data, (2) run the analyses and (3) produce the figures. [file 40462_2019_188_MOESM2_ESM.r]

library(data.table)
library(reshape)
library(zoo)
library(plyr)
library(geosphere)

library(lme4)
library(car)
library(emmeans)
library(lmtest)
library(lmertest)
library(pscl)
library(vcd)
library(nlme)

library(ggplot2)
library(ggeffects)
library(grid)
library(gridExtra)

library(rworldmap)
library(rworldxtra)

#####
# 1: User-defined functions
#####

count_unique<- function(x) length(unique(x))


odba<-function(x,calibration){
  
  require(data.table)
  
  # make sure no numeric variables are kept as text
  suppressWarnings(
    dataset<-x[,.(index=as.numeric(index),
                  x_acceleration=as.numeric(x_acceleration),
                  y_acceleration=as.numeric(y_acceleration),
                  z_acceleration=as.numeric(z_acceleration)),
               by = .(device_info_serial, date_time)])
  
  
  # remove records with missing data ("\\N" was replaced by NA in step 1)
  # and keep only up to 20 measurements per sample
  dataset<-dataset[index<21&!is.na(x_acceleration)&!is.na(y_acceleration)&!is.na(z_acceleration)]
  
  # add the device's offset and sensitivity
  
  dataset<-merge(dataset,
                 calibration,
                 by='device_info_serial',all.x=T,all.y=F)
  
  # the acc data are first converted into units of g (1 g = 9.8 m s^-2), acceleration due to gravity 
  # acceleration for axis i is calculated as: Ai = (i_acceleration-i_o)/i_s
  # where i = x | y | z
  dataset[,x_acceleration:=(x_acceleration-x_o)/x_s]
  dataset[,y_acceleration:=(y_acceleration-y_o)/y_s]
  dataset[,z_acceleration:=(z_acceleration-z_o)/z_s]
  
  # change name of 'device'
  names(dataset)[names(dataset)=="device_info_serial"] <- "device"
  
  # Obtain the static acceleration component (mean of acc measurements over the sample)
  dataset <- merge(dataset,
                   dataset[,.(static_x=mean(x_acceleration),
                              static_y=mean(y_acceleration),
                              static_z=mean(z_acceleration)),by = date_time],
                   by='date_time',all.x=T)
  
  # Obtain the dynamic acc component: abs(acc measurement - static)  
  dataset<-merge(dataset,
                 dataset[,.(dynamic_x=abs(x_acceleration-static_x),
                            dynamic_y=abs(y_acceleration-static_y),
                            dynamic_z=abs(z_acceleration-static_z)),
                         by = .(date_time,index)],
                 by=c('date_time','index'))
  
  # ODBA is the sum of the mean dynamic body acc per axis
  output<-dataset[,.(index=count_unique(index),
                     odba_x=mean(dynamic_x),
                     odba_y=mean(dynamic_y),
                     odba_z=mean(dynamic_z),
                     odba=mean(dynamic_x)+mean(dynamic_y)+mean(dynamic_z)),
                  by = .(date_time,device)]
  
  return(output)
  
  rm(dataset,output)
  
}


######
# 2: gps dataset
######

gps<-fread(file="LBBG.gps.behaviour.csv")

summary(gps$calc_outlier) # 511 TRUE (<0.01% of total N fixes)

gps <- gps[calc_outlier=="FALSE"|is.na(gps$calc_outlier)]

gps$calc_outlier<-NULL

# change some long names

setnames(gps, old =c('calc_behaviour','calc_year','calc_corine_value',
                     'calc_month','calc_hour','calc_time_diff',
                     'calc_distance_diff','calc_distance_to_colony','calc_sunlight',
                     'calc_corine_legend','device_info_serial','colour_ring_code'),
         new =c('behaviour','year','corine_value','month','hour','time_diff',
                'point_distance','distance_to_colony','sunlight','corine_legend','device',
                'col_ring'))

# variable formats

gps$sex       <-as.factor(gps$sex)
gps$bird_name <-as.factor(gps$bird_name)
gps$device    <-as.factor(gps$device)
gps$RF        <-as.factor(gps$RF)

gps$date <- format(as.Date(gps$date_time,format="%Y-%m-%d %H:%M:%S"),"%Y-%m-%d") 


breeding_status <- fread("breeding_data.csv")

breeding_status$device    <-as.factor(breeding_status$device)
breeding_status$bird_name <-as.factor(breeding_status$bird_name)

breeding_status$start <- format(as.Date(breeding_status$start,format="%d/%m/%Y"), "%Y-%m-%d")
breeding_status$hatch <- format(as.Date(breeding_status$hatch,format="%d/%m/%Y"), "%Y-%m-%d")
breeding_status$last  <- format(as.Date(breeding_status$last,format="%d/%m/%Y"), "%Y-%m-%d")

# instances where no breeding_status data exists correspond to birds that didn't breed in that year

gps<-merge(x=gps,
           y=breeding_status[,c(1,3:13)],
           by=c("year","bird_name"),all.x = F)

gps$date.posix  <-as.POSIXct(gps$date, tz="GMT")
gps$start.posix <-as.POSIXct(gps$start, tz="GMT")
gps$hatch.posix <-as.POSIXct(gps$hatch, tz="GMT")
gps$last.posix  <-as.POSIXct(gps$last, tz="GMT")


gps[,breeding_status:=as.factor(ifelse(is.na(start.posix),"nonbreeder",
                                ifelse(date.posix<start.posix,"prebreed",
                                ifelse(date.posix>last.posix,"postbreed",
                                ifelse(is.na(hatch.posix),"egg",
                                ifelse(date.posix<hatch.posix,"egg","chick"))))))]


#######
# 3: breeding dataset
#######

breeding<- gps[breeding_status=="egg"|breeding_status=="chick"]

breeding$breeding_status<-droplevels(breeding$breeding_status)

#
# nest: within 2000m distance_to_colony
#

breeding[,location:=as.factor(ifelse(distance_to_colony<2000,"nest","out"))]

# transition = logical, records where the bird leaves or enters the colony

breeding <- breeding[order(breeding$device, breeding$date_time),]

breeding[transition:=as.factor(c("FALSE",
                                ifelse(tail(breeding$device,-1)==head(breeding$device,-1),
                                ifelse(tail(breeding$location,-1)==head(breeding$location,-1),
                                "FALSE","TRUE"),"TRUE")))]

# rank the records, sepparately for records where transition = TRUE and those where = FALSE

breeding[, transition_count := 1:.N, by=transition]

# remove the ranking for transition = F

breeding[transition_count:=ifelse(transition==T,transition_count+1,NA)] 

breeding[1,]$transition_count=1 # the first bout

# label the bouts from the ranking of transitions

library(zoo)
breeding[,boutnumber:=na.locf(transition_count)]

breeding$transition_count<-NULL

breeding$boutnumber<-as.factor(breeding$boutnumber) 

# add maximum distance to the colony

breeding <- merge(x=breeding,
                  y=aggregate(distance_to_colony~boutnumber,breeding,max),
                  by="boutnumber",all.x = T)

names(breeding)[names(breeding)=="distance_to_colony.x"] <- "distance_colony"
names(breeding)[names(breeding)=="distance_to_colony.y"] <- "maxdistance"

#
# bird_year
#

breeding$bird_year<-paste(breeding$bird_name,breeding$year,sep = "_")

#
# CORINE
#

clc_legend <-fread("clc_legend.csv")

# corine = NA for breeding data correspond to marine areas beyond territorial seas
# substitute "NA" by "44", which corresponds to marine areas

breeding[corine_value<- ifelse(is.na(corine_value),44,corine_value)]

# add the corine categories

breeding<- merge(x=breeding,
                 y=clc_legend[,c(1,8)],
                 by="corine_value",all.x = T)

# time_diff_agg = total duration of each bout

breeding$date_time_posix<-as.POSIXct(breeding$date_time, tz="GMT")

breeding <- breeding[order(breeding$device, breeding$date_time),]

breeding<-merge(x=breeding,
                y=aggregate(time_diff~boutnumber,data = breeding,FUN=sum),
                by="boutnumber",all.x = T)

names(breeding)[names(breeding)=="time_diff.x"] <- "time_diff"
names(breeding)[names(breeding)=="time_diff.y"] <- "time_diff_agg"

#
# nfixes = total number of fixes per bout
#

bout_nfixes<-merge(x=aggregate(date_time~boutnumber,
                               data=breeding,FUN=count_unique),
                   y=aggregate(time_diff/60~boutnumber,data = breeding,FUN=mean),
                   by="boutnumber",all.x = T)

names(bout_nfixes)[names(bout_nfixes)=="date_time"] <- "nfixes"
names(bout_nfixes)[names(bout_nfixes)=="time_diff/60"] <- "interval"

breeding<-merge(x=breeding,
                y=bout_nfixes,
                by="boutnumber",all.x = T)

#
# pointdist = distance travelled between consecutive points
#

library(geosphere)

breeding[,pointdist:=as.numeric(c(0,ifelse(tail(breeding$boutnumber,-1)==head(breeding$boutnumber,-1),
                                   distGeo(p1=head(breeding[,21:20],-1),p2=tail(breeding[,21:20],-1)),
                                  0)))]

#
# ODBA
#

# tracker_info contains the offset (x_o, y_o, z_o) and sensitivity (x_s, y_s, z_s) values

tracker_info<-fread("tracker_info.csv")

# If not available, use the factory defaults O = 0 and S = 1365

tracker_info$x_o<-ifelse(is.na(as.numeric(tracker_info$x_o)),0,as.numeric(tracker_info$x_o))
tracker_info$y_o<-ifelse(is.na(as.numeric(tracker_info$y_o)),0,as.numeric(tracker_info$y_o))
tracker_info$z_o<-ifelse(is.na(as.numeric(tracker_info$z_o)),0,as.numeric(tracker_info$z_o))
tracker_info$x_s<-ifelse(is.na(as.numeric(tracker_info$x_s)),1365,as.numeric(tracker_info$x_s))
tracker_info$y_s<-ifelse(is.na(as.numeric(tracker_info$y_s)),1365,as.numeric(tracker_info$y_s))
tracker_info$z_s<-ifelse(is.na(as.numeric(tracker_info$z_s)),1365,as.numeric(tracker_info$z_s))

# acceleration for axis i is calculated as: Ai = (i_acceleration-i_o)/i_s
# where i = x | y | z

temp = list.files(path="~/acc/",pattern="*.csv")

odba_list<-list()

for(i in temp){
  odba_list[[i]]<-odba(fread(i),calibration = tracker_info[,c(1,6:11)])
} # 144 elements


# collapse the list into a single data.table

odba_dt <- do.call("rbind", odba_list )

# remove cases where the sample contains less than 20 measurements

odba_dt<-odba_dt[index>19]

# add names

odba_dt<-merge(x=odba_dt,
               y=unique(breeding_data[,3:4]),
               by='device',all.x = T,all.y=F)


# remove records without name (birds not retained in 'breeding')

odba_dt<-odba_dt[!is.na(as.factor(bird_name))]


# some date_time x device value combinations have more than 1 acc measurement due to rbind

odba_dt[,duplicates:=duplicated(odba_dt)]
odba_dt<-odba_dt[duplicates==F]
odba_dt$duplicates<-NULL


# add the odba variables to 'breeding'

breeding<-merge(x=breeding,
                y=odba_dt[,c(2,4:8)],
                by=c("bird_name","date_time"),
                all.x = T,all.y=F)


#
# flapping time
#

breeding[,RF2:=as.factor(ifelse(RF=="Exflap"|RF=="Flap","flapping",
                         ifelse(RF=="","unclassified","other")))]


#
# gliding time
#

breeding[,RF3:=as.factor(ifelse(RF=="Exflap"|RF=="Flap","flapping",
                         ifelse(RF=="Soar","glide",ifelse(RF=="","unclassified","other"))))]

#
# resolution 
#

breeding[,resolution:=round(time_diff/60)]


# Remove data at resolution lower than 35 minutes

breeding<-breeding[resolution<35]

# Remove data at resolution higher than 1 minute

breeding<-breeding[resolution>=1]

#
# distribution of resolution in different years
#

ggplot(breeding[breeding_status=='chick'],aes(x=resolution))+
  geom_bar(stat="count")+
  scale_x_continuous(breaks=seq(from=1,to=34,by=1),
                     labels=c("1","","3","","5",
                              "6","","","9","",
                              "","","","","15",
                              "16","17","","","20",
                              "21","22","23","","",
                              "","","","","30",
                              "31","32","33",""))

res.bar<- gList()

for(i in as.character(unique(breeding[breeding_status=='chick']$year))){
  res.bar[[i]]<-ggplot(breeding[breeding_status=='chick'&year==i],aes(x=resolution))+
    geom_bar(stat="count")+
    scale_x_continuous(breaks=seq(from=1,to=34,by=1),
                       labels=c("1","2","3","4","5",
                                "","","","","",
                                "","","","","15",
                                "","","","","20",
                                "","","","","",
                                "","","","","30",
                                "","","",""))+
    ggtitle(i)
}


grid.arrange(grobs=res.bar,ncol=2)

#
# resolution_broad
#

# values are grouped into set categories:
# 2013: 1  2             30
# 2014:       3  15      30
# 2015:       3      20  30
# 2016:       3      20  
# 2017:       3      20  
# 2018:       3      20  


# mark which records are retained (some records cannot fit into the categories above)

breeding[,resolution_retain:=ifelse(year==2013,ifelse(resolution<3|resolution>29,T,F),
                             ifelse(year==2014,ifelse(resolution==3|resolution>29|
                                                      resolution==15|resolution==16|
                                                      resolution==17|resolution==18,T,F),
                             ifelse(year==2015,ifelse(resolution==3|resolution>28|
                                                      resolution==20|resolution==21|
                                                      resolution==22|resolution==23,T,F),
                             ifelse(resolution==3|resolution==20|resolution==21|
                                                      resolution==22|resolution==23,T,F))))]

# classify the retained records into broad resolution categories

breeding[,resolution_broad:=ifelse(resolution_retain==F,NA,
                                   ifelse(year==2013,ifelse(resolution<3,resolution,30),
                                   ifelse(year==2014,ifelse(resolution>29,30,
                                                     ifelse(resolution>14,15,3)),
                                   ifelse(year==2015,ifelse(resolution>28,30,
                                                     ifelse(resolution>19,20,3)),
                                                     ifelse(resolution>19,20,3)))))]

res.broad.bar<- gList()

for(i in as.character(unique(breeding[breeding_status=='chick']$year))){
  res.broad.bar[[i]]<-ggplot(breeding[breeding_status=='chick'&year==i],
                             aes(x=resolution_broad))+
    geom_bar(stat="count")+
    scale_x_continuous(breaks=seq(from=1,to=34,by=1),
                       labels=c("1","2","3","","",
                                "","","","","",
                                "","","","","15",
                                "","","","","20",
                                "","","","","",
                                "","","","","30",
                                "","","",""))+
    ggtitle(i)
}

grid.arrange(grobs=res.broad.bar,ncol=2)


#
# resample
#

# rank records per value of resolution_broad
breeding <- breeding[order(breeding$bird_year, breeding$date_time),]

breeding[, res_rank := 1:.N, by=resolution_broad]

# compare resolution_broad to the actual timelapse between consecutive fixes

breeding[,timelapse:=c(0,ifelse(tail(breeding$bird_year,-1)==head(breeding$bird_year,-1),
                    (tail(breeding$date_time_posix,-1)-head(breeding$date_time_posix,-1))/60,0))]

breeding[,discrepancy:=ifelse(timelapse!=0,
                              timelapse-resolution_broad,NA)]

nrow(breeding[discrepancy>5])/nrow(breeding) # < 1%
# Not removing these discrepant records


# For calculations over days
# Resample all to 30'

# 1'  to  30':  5066  TRUE records
# 2'  to  30':  5617
# 3'  to  30':  63680
# 15' to  30':  13814
# 20' to ~30':  43442 FALSE records

# 1'
breeding<-data.table(merge(
  x=breeding,
  y=expand.grid(res_rank=seq(from=min(breeding[resolution_broad==1]$res_rank),
                             to=  max(breeding[resolution_broad==1]$res_rank),
                             by=  30),
                resample_1=TRUE,
                resolution_broad=1),
  by=c("resolution_broad","res_rank"),all.x = T))


breeding[,resample_1:=ifelse(is.na(resample_1),FALSE,TRUE)]

# 2'
breeding<-data.table(merge(
  x=breeding,
  y=expand.grid(res_rank=seq(from=min(breeding[resolution_broad==2]$res_rank),
                             to=  max(breeding[resolution_broad==2]$res_rank),
                             by=  15),
                resample_2=TRUE,
                resolution_broad=2),
  by=c("resolution_broad","res_rank"),all.x = T))

breeding[,resample_2:=ifelse(is.na(resample_2),FALSE,TRUE)]

# 3'
breeding<-data.table(merge(
  x=breeding,
  y=expand.grid(res_rank=seq(from=min(breeding[resolution_broad==3]$res_rank),
                             to=  max(breeding[resolution_broad==3]$res_rank),
                             by=  10),
                resample_3=TRUE,
                resolution_broad=3),
  by=c("resolution_broad","res_rank"),all.x = T))

breeding[,resample_3:=ifelse(is.na(resample_3),FALSE,TRUE)]

# 15'
breeding<-data.table(merge(
  x=breeding,
  y=expand.grid(res_rank=seq(from=min(breeding[resolution_broad==15]$res_rank),
                             to=  max(breeding[resolution_broad==15]$res_rank),
                             by=  2),
                resample_15=TRUE,
                resolution_broad=15),
  by=c("resolution_broad","res_rank"),all.x = T))

breeding[,resample_15:=ifelse(is.na(resample_15),FALSE,TRUE)]

# 20' remove every third record
breeding<-data.table(merge(
  x=breeding,
  y=expand.grid(res_rank=seq(from=min(breeding[resolution_broad==20]$res_rank),
                             to=  max(breeding[resolution_broad==20]$res_rank),
                             by=  3),
                resample_20=FALSE,
                resolution_broad=20),
  by=c("resolution_broad","res_rank"),all.x = T))

breeding[,resample_20:=ifelse(is.na(resample_20)&resolution_broad==20,
                              TRUE,FALSE)]


#
# merge the individual resample variables into 'resample_indivs'
# 1'  to  30':  5066  TRUE records
# 2'  to  30':  5617
# 3'  to  30':  63680
# 15' to  30':  13814
# 20' to ~30':  86882
#         30':  37648
#......................
#               212707

# also, 50497 records with other resolutions (NA)

breeding[,resample_indivs:=ifelse(
  resample_1==T|resample_2==T|resample_3==T|resample_15==T|resample_20==T|
    resolution_broad==30,TRUE,FALSE)]

names(breeding)[names(breeding)=="resample"] <- "resample_indivs"


#
# Resampling for the bouts dataset
#


# for the bouts dataset, I only will use 3' data
# these data correspond to fixes outside the colony fence
# in 2013, these were 1' and 2' frequencies

# 1'
breeding<-data.table(merge(
  x=breeding,
  y=expand.grid(res_rank=seq(from=min(breeding[resolution_broad==1]$res_rank),
                             to=  max(breeding[resolution_broad==1]$res_rank),
                             by=  3),
                resample_1_bouts=TRUE,
                resolution_broad=1),
  by=c("resolution_broad","res_rank"),all.x = T))

breeding[,resample_1_bouts:=ifelse(is.na(resample_1_bouts),FALSE,TRUE)]


# 2' remove every third record
breeding<-data.table(merge(
  x=breeding,
  y=expand.grid(res_rank=seq(from=min(breeding[resolution_broad==2]$res_rank),
                             to=  max(breeding[resolution_broad==2]$res_rank),
                             by=  3),
                resample_2_bouts=FALSE,
                resolution_broad=2),
  by=c("resolution_broad","res_rank"),all.x = T))

breeding[,resample_2_bouts:=ifelse(is.na(resample_2_bouts)&resolution_broad==2,
                                   TRUE,FALSE)]

# merge into a general resampling variable for the bouts dataset

breeding[,resample_bouts:=ifelse(resolution_broad==3|resample_1_bouts==T|resample_2_bouts==T,
                                 ifelse(location=='out',TRUE,FALSE),FALSE)]


#
# start_year
#

breeding[,start_year:=format(as.Date(breeding$tracking_started_at,format="%Y-%m-%d %H:%M:%S"),"%Y")]


#
# ndays_rearing
#

# the indivs variables will be aggregated for the 30 days after hatching of the first egg

# hatch needs to be converted to class Date

breeding[,hatch:=as.Date(hatch)]

breeding[,ndays_rearing:=ifelse(breeding_status=='chick',
                                date-hatch,NA)]


########
# 4: bouts dataset
########

#
# retain only bouts where resample_bouts==T
#

bouts<-data.table(unique(breeding[resample_bouts==T]$boutnumber))

names(bouts)[names(bouts)=="V1"]   <- "boutnumber"


#
# time_diff and nfixes per habitat type
#


mar_agri_urb <- data.table(dcast(data=aggregate(time_diff~boutnumber+device+mar_agri_urb,
                                                data=breeding[location=='out'],
                                                FUN=sum),
                                 boutnumber+device~mar_agri_urb, FUN = mean))

mar_agri_urb_nfixes<-data.table(dcast(data=aggregate(date_time~boutnumber+device+mar_agri_urb,
                                                     data=breeding[location=='out'],
                                                     FUN=count_unique),
                                      boutnumber+device~mar_agri_urb, FUN = mean))


forag<-data.table(merge(x=mar_agri_urb,
                        y=mar_agri_urb_nfixes,
                        by=c("boutnumber","device"),all.x = T,all.y = T))


bouts<-merge(x=bouts,
             y=forag,
             by="boutnumber",all.x = T,all.y = F)


names(bouts)[names(bouts)=="agri.x"]   <- "time.agri"
names(bouts)[names(bouts)=="marine.x"] <- "time.marine"
names(bouts)[names(bouts)=="other.x"]  <- "time.other"
names(bouts)[names(bouts)=="urban.x"]  <- "time.urban"
names(bouts)[names(bouts)=="agri.y"]   <- "nfix.agri"
names(bouts)[names(bouts)=="marine.y"] <- "nfix.marine"
names(bouts)[names(bouts)=="other.y"]  <- "nfix.other"
names(bouts)[names(bouts)=="urban.y"]  <- "nfix.urban"


# 
# bout duration and nfixes
#

# duration (time_total)

date_time.minmax<-data.table(
  merge(x=aggregate(date_time~boutnumber,
                    data=breeding,
                    FUN=min),
        y=aggregate(date_time~boutnumber,
                    data=breeding,
                    FUN=max),
        by='boutnumber'))

date_time.minmax[,time_total:=difftime(date_time.y,date_time.x,units="hours")]

bouts<-data.table(merge(x=bouts,
                        y=date_time.minmax[,c(1,4)],
                        by=c("boutnumber"),all.x = T,all.y = F))

bouts<-bouts[time_total!=0] # 9575 x 19


#
# nfixes_total
#

bouts <- merge(x=bouts,
               y=aggregate(date_time~boutnumber,
                           data=breeding,
                           FUN=count_unique),
               by="boutnumber",all.x = TRUE)

names(bouts)[names(bouts)=="date_time"]  <- "nfix_total"

bouts[is.na(bouts)]<-0

#
# date_time, date and year at the beginning of the bout
#

bouts<- merge(x= bouts ,
              y= aggregate(date_time~boutnumber,data=breeding,FUN=min),
              by="boutnumber" , all.x = T)

bouts[,date:=format(as.Date(bouts$date_time,format="%Y-%m-%d %H:%M:%S"),
                    "%Y-%m-%d")]

# it's useful if the year is integer for later joins

bouts[,year:=as.integer(format(as.Date(bouts$date,format="%Y-%m-%d"),"%Y"))]


#
# add bird_name, sex
#

bouts<- merge(x=bouts,
              y=unique(breeding_data[,c(3:4,16)]),
              by="device",all.x = T,all.y = F)

# Proportions of nfix_total at different habitats

bouts[,propfix.agri := nfix.agri/nfix_total]
bouts[,propfix.mar  := nfix.marine/nfix_total]
bouts[,propfix.urb  := nfix.urban/nfix_total]
bouts[,propfix.other:= nfix.other/nfix_total]

#
# maxdistance
#

bouts<- merge(x=bouts,
              y=aggregate(maxdistance~boutnumber,data=breeding,FUN=max),
              by="boutnumber",all.x = T)


#
# breedings status
#

bouts<- merge(x=bouts,
              y=unique(breeding[,c("breeding_status", "boutnumber")]),
              by="boutnumber",all.x = T)


#
# incorporate info from accelero RF classification,
#

RF_nfix<- data.table(cast(data=aggregate(date_time~boutnumber+RF,
                                         data=breeding,FUN=count_unique),
                          boutnumber~RF,FUN=mean))

names(RF_nfix)[names(RF_nfix)=="V1"]         <- "acc.unclas"
names(RF_nfix)[names(RF_nfix)=="Boat"]       <- "acc.boat"
names(RF_nfix)[names(RF_nfix)=="Exflap"]     <- "acc.xflap"
names(RF_nfix)[names(RF_nfix)=="Flap"]       <- "acc.flap"
names(RF_nfix)[names(RF_nfix)=="Float"]      <- "acc.float"
names(RF_nfix)[names(RF_nfix)=="Mixed"]      <- "acc.mix"
names(RF_nfix)[names(RF_nfix)=="Other"]      <- "acc.other"
names(RF_nfix)[names(RF_nfix)=="Peck"]       <- "acc.peck"
names(RF_nfix)[names(RF_nfix)=="Soar"]       <- "acc.soar"
names(RF_nfix)[names(RF_nfix)=="Stationary"] <- "acc.stat"
names(RF_nfix)[names(RF_nfix)=="Walk"]       <- "acc.walk"

RF_nfix[is.na(RF_nfix)] <- 0

RF_nfix[,acc.total:=acc.boat+acc.xflap+acc.flap+acc.float+acc.mix+acc.other+
          acc.peck+acc.soar+acc.stat+acc.walk]

bouts <- merge(x=bouts,y=RF_nfix[,c(1,4,5,10,13)],by="boutnumber",all.x = T)

names(bouts)[names(bouts)=="acc.xflap"] <- "nfix.A.xflap"
names(bouts)[names(bouts)=="acc.flap"] <- "nfix.A.flap"
names(bouts)[names(bouts)=="acc.soar"] <- "nfix.A.soar"
names(bouts)[names(bouts)=="acc.total"] <- "nfix.A.total"

#
# nest, partner and failed
#

bouts<- merge(x=bouts,
              y=aggregate(nest~boutnumber,data=breeding,FUN=max),
              by="boutnumber",all.x = T)

bouts<- merge(x=bouts,
              y=aggregate(partner~boutnumber,data=breeding,FUN=max),
              by="boutnumber",all.x = T)

bouts<- merge(x=bouts,
              y=unique(breeding[,c("failed", "boutnumber")]),
              by="boutnumber",all.x = T)

#
# proportion of (RF-classified) bout duration spent in flapping flight
# flapping=acc.xflap+acc.flap

bouts[,propflap:=(nfix.A.xflap+nfix.A.flap)/nfix.A.total]


#
# partner_tagged, origin and colony
#

bouts<- merge(x=bouts,
              y=unique(breeding[,c("origin", "colony","boutnumber","partner_tagged")]),
              by="boutnumber",all.x = T)


#
# mean and sum of ODBA
#

bouts<-merge(x=bouts,
             y=aggregate(odba~boutnumber,data = breeding,FUN=mean),
             by="boutnumber",all.x=T)

bouts<-merge(x=bouts,
             y=aggregate(odba~boutnumber,data = breeding[resample_bouts==T],FUN=sum),
             by="boutnumber",all.x=T) 

names(bouts)[names(bouts)=="odba.x"] <- "odba.mean"
names(bouts)[names(bouts)=="odba.y"] <- "odba.sum"


#
# propfix.A
#

# the proportion of fixes with acc. data per bout

bouts[,propfix.A:=nfix.A.total/nfix_total]


#
# start date of chick rearing
#

bouts[,bird_year:=paste(bouts$bird_name,bouts$year,sep = "_")]

bouts[,date:=as.Date(bouts$date,format="%Y-%m-%d")]

bouts<-merge(x=bouts,
             y=aggregate(date~bird_name+year,
                         data=bouts[breeding_status=="chick"],FUN=min),
             by=c("bird_name","year"),all.x=T,all.y = F)

names(bouts)[names(bouts)=="date.x"] <- "date"
names(bouts)[names(bouts)=="date.y"] <- "start_rearing"

bouts[,start_rearing:=as.Date(bouts$start_rearing,format="%Y-%m-%d")]

bouts[,ndays_rearing:=as.numeric(date-start_rearing)]


#
# mar_ter factor
#

# propfix.mar > 0.9 MAR
# propfix.mar < 0.1 TER
# else              MIX

bouts[,mar_ter := factor(ifelse(propfix.mar > 0.9,"mar",
                                ifelse(propfix.mar < 0.1,"ter","mix")))]


#
# mar_bin
#

# presence of >90% marine fixes is considered mar

bouts[,mar_bin := ifelse(mar_ter == 'mar',1,0)]

summary(bouts$mar_bin)
summary(as.factor(bouts$mar_bin))


#
# mar_bin_factor
bouts[,weekday:=as.factor(wday(date))]
#


bouts[,mar_bin_factor:=as.factor(bouts$mar_bin)]

#
# weekend
#

bouts[,weekday:=revalue(bouts$weekday,
                        c("1"="sun","2"="mon","3"="tue","4"="wed",
                          "5"="thu","6"="fri","7"="sat"))]

bouts[,weekend:=factor(ifelse(weekday=="sat"|weekday=="sun","TRUE","FALSE"))]


#
# nbouts_tot
#

# the total number of bouts available per bird_year, during rearing

bouts<-merge(x=bouts,
             y=aggregate(boutnumber~bird_year,
                         data=bouts[breeding_status=="chick"&ndays_rearing<=30],
                         FUN=count_unique),
             by='bird_year',all.x = T)

names(bouts)[names(bouts)=="boutnumber.x"] <- "boutnumber"
names(bouts)[names(bouts)=="boutnumber.y"] <- "nbouts_tot"


#
# ndays_tot
#

# the total number of days available per bird_year, during rearing


bouts<-merge(x=bouts,
             y=aggregate(date~bird_year,
                         data=bouts[breeding_status=="chick"&ndays_rearing<=30],
                         FUN=count_unique),
             by='bird_year',all.x = T)

names(bouts)[names(bouts)=="date.x"] <- "date"
names(bouts)[names(bouts)=="date.y"] <- "ndays_tot"


#
# rank
#

# a time identifier, ranking bouts from the first to the last of the bird_year

bouts <- bouts[order(bouts$bird_year, bouts$date_time),]

bouts[, rank := 1:.N, by=bird_year]


#
# resolution_original
#

# the avg value of time_diff per bout, without subsampling

bouts<-merge(x=bouts,
             y=aggregate(time_diff~boutnumber,data = breeding,FUN=mean),
             by="boutnumber",all.x=T) # 5671 x 82

names(bouts)[names(bouts)=="time_diff"] <- "resolution_original"


#
# time_flap, time_soar, time_mixedflight, time_acc.fly, time_acc.nofly
#

# time_flap
bouts<-merge(x=bouts,
             y=aggregate(time_diff~bird_year+boutnumber,
                         data=breeding[breeding_status=="chick"][RF=="Exflap"|RF=="Flap"],
                         FUN =sum),
             by=c("bird_year","boutnumber"),all.x = T) # 5671 x 84

names(bouts)[names(bouts)=="time_diff"] <- "time_flap"


# time_soar
bouts<-merge(x=bouts,
             y=aggregate(time_diff~bird_year+boutnumber,
                         data=breeding[breeding_status=="chick"&RF=="Soar"],
                         FUN =sum),
             by=c("bird_year","boutnumber"),all.x = T) # 5671 x 85

names(bouts)[names(bouts)=="time_diff"] <- "time_soar"


# time_mixedflight
bouts<-merge(x=bouts,
             y=aggregate(time_diff~bird_year+boutnumber,
                         data=breeding[breeding_status=="chick"&RF=="Mixed"],
                         FUN =sum),
             by=c("bird_year","boutnumber"),all.x = T) # 5671 x 86

names(bouts)[names(bouts)=="time_diff"] <- "time_mixedflight"


# time_acc.fly
bouts<-merge(x=bouts,
             y=aggregate(time_diff~bird_year+boutnumber,
                         data=breeding[breeding_status=="chick"]
                         [RF=="Exflap"|RF=="Flap"|RF=="Mixed"|RF=="Soar"],
                         FUN =sum),
             by=c("bird_year","boutnumber"),all.x = T) # 5671 x 87

names(bouts)[names(bouts)=="time_diff"] <- "time_acc.fly"


# time_acc.nofly
bouts<-merge(x=bouts,
             y=aggregate(time_diff~bird_year+boutnumber,
                         data=breeding[breeding_status=="chick"]
                         [RF=="Boat"|RF=="Float"|RF=="Other"|RF=="Peck"|RF=="Stationary"|RF=="Walk"],
                         FUN =sum),
             by=c("bird_year","boutnumber"),all.x = T) # 5671 x 88

names(bouts)[names(bouts)=="time_diff"] <- "time_acc.nofly"


# replace NAs by zeroes

bouts[,c("time_flap","time_soar","time_mixedflight","time_acc.fly","time_acc.nofly"):=
        lapply(bouts[,c("time_flap","time_soar","time_mixedflight","time_acc.fly","time_acc.nofly")],
               FUN = function(x) {x[is.na(x)] <- 0 ; x})]


#
# subset
#

bouts[,subset:=breeding_status=="chick"&ndays_rearing<=30&ndays_tot>=5&colony=='zeebrugge']


#########
# 5: days dataset
#########

#
# daily aggregation: what proportion of the day do the data cover?
#

# (daily sum time_diff)/86400

days<-data.table(aggregate(time_diff~bird_year+date,
                           data=breeding[breeding_status=='chick'],
                           FUN=sum)) # 3811 x 3

hist(days$time_diff)

names(days)[names(days)=="time_diff"] <- "time_recorded"

days[,proptime_recorded:=time_recorded/86400] # 3811 x 4

hist(days$proptime_recorded)
summary(days$proptime_recorded)


#
# time_flap, time_soar, time_mixedflight, time_acc.fly, time_acc.nofly
#

# time_flap

days<-merge(x=days,
            y=aggregate(time_diff~bird_year+date,
                        data=breeding[breeding_status=="chick"][RF=="Exflap"|RF=="Flap"],
                        FUN =sum),
            by=c("bird_year","date"),all.x = T)

names(days)[names(days)=="time_diff"] <- "time_flap"


# time_soar

days<-merge(x=days,
            y=aggregate(time_diff~bird_year+date,
                        data=breeding[breeding_status=="chick"&RF=="Soar"],
                        FUN =sum),
            by=c("bird_year","date"),all.x = T)

names(days)[names(days)=="time_diff"] <- "time_soar"


# time_mixedflight

days<-merge(x=days,
            y=aggregate(time_diff~bird_year+date,
                        data=breeding[breeding_status=="chick"&RF=="Mixed"],
                        FUN =sum),
            by=c("bird_year","date"),all.x = T)

names(days)[names(days)=="time_diff"] <- "time_mixedflight"


# time_acc.fly

days<-merge(x=days,
            y=aggregate(time_diff~bird_year+date,
                        data=breeding[breeding_status=="chick"][RF=="Exflap"|RF=="Flap"|RF=="Mixed"|RF=="Soar"],
                        FUN =sum),
            by=c("bird_year","date"),all.x = T)

names(days)[names(days)=="time_diff"] <- "time_acc.fly"


# time_acc.nofly

days<-merge(x=days,
            y=aggregate(time_diff~bird_year+date,
                        data=breeding[breeding_status=="chick"][RF=="Boat"|RF=="Float"|RF=="Other"|
                                                                  RF=="Peck"|RF=="Stationary"|RF=="Walk"],
                        FUN =sum),
            by=c("bird_year","date"),all.x = T)

names(days)[names(days)=="time_diff"] <- "time_acc.nofly"


# replace NAs by zeroes

days[,c("time_flap","time_soar","time_mixedflight","time_acc.fly","time_acc.nofly"):=
       lapply(days[,c("time_flap","time_soar","time_mixedflight","time_acc.fly","time_acc.nofly")],
              FUN = function(x) {x[is.na(x)] <- 0 ; x})]

#
# time_away
#

breeding$date<-as.Date(breeding$date)

days<-merge(x=days,
            y=aggregate(time_diff~bird_year+date,
                        data=breeding[breeding_status=="chick"&location=="out"],
                        FUN = sum),
            by=c("bird_year","date"),all.x = T)

names(days)[names(days)=="time_diff"] <- "time_away"

#
# odba
#

# the sum and average of odba calculated with resample_indivs==T
# else, the different resolutions will bias the estimation of daily odba toward
# values recorded outside the colony and during the day

days<-merge(days,
            breeding[breeding_status=="chick"&resample_indivs==T,
                     .(odba.sum=sum(odba, na.rm = TRUE),
                       odba.avg=mean(odba, na.rm = TRUE),
                       nfix.resampled=.N,
                       nfix.odba=sum(!is.na(odba), na.rm = TRUE),
                       propfix.odba=sum(!is.na(odba), na.rm = TRUE)/.N),
                     by = .(bird_year,date)],
            by=c('bird_year','date'),all.x=T,all.y=F)


#
# propflap
#

# as with odba, use resample_indivs==T

agg.propflap<-merge(
  breeding[breeding_status=="chick"&resample_indivs==T&RF3!="unclassified",
           .(nfix.acc.resamp=.N, by = .(bird_year,date))],
  breeding[breeding_status=="chick"&resample_indivs==T&RF3=="flapping",
           .(nfix.flap=.N, by = .(bird_year,date))],
  by=c('bird_year','date'),all.x=T,all.y=F)

agg.propflap[is.na(agg.propflap)]<-0

agg.propflap[,propflap:=nfix.flap/nfix.acc.resamp]

days<-merge(x=days,
            y=agg.propflap[,c(1:3,5)],
            by=c("bird_year","date"),all.x = T)


#
# year
#

days[,year:=format(as.Date(days$date,format="%Y-%m-%d"), "%Y")]


#
# weekday and weekend
#

days[,weekday:=weekdays(as.Date(days$date))]

days[,weekend:=ifelse(days$weekday=="Saturday"|days$weekday=="Sunday","TRUE","FALSE")]


#
# add breeding data
#

days<-merge(x=days,
            y=breeding_data[,c(2,5,7:16,23,24)],
            by='bird_year',all.x = T) # 3811 x 33


#
# ndays_rearing
#

days$hatch<-as.Date(days$hatch)

days[,ndays_rearing:=as.numeric(date-hatch)]

#
# total ndays available per bird_year
#

# N of days between 0 and 30 after hatching

days<-merge(x=days,
            y=days[ndays_rearing<31,
                   .(ndays_tot=.N, by = .(bird_year))],
            by='bird_year',all.x = T)


#
# ntrips and propmar_trip
#

days<-merge(x=days,
            y=bouts[maxdistance/1000>10,
                    .(ntrips=.N,
                      propmar.trip=mean(mar_bin),
                      by = .(bird_year,date))],
            by=c("bird_year","date"),all.x = T)

days[,ntrips.0:=ifelse(is.na(ntrips),0,ntrips)]

#
# rank
#

# because some days don't have trips, to use propmar.trip,
# a rank variable is needed for the temporal autocorrelation structure

days <- days[order(is.na(ntrips),bird_year,date),]

days[, rank := 1:.N, by=bird_year]


#
# subset
#

days[,subset:=ndays_tot>15&ndays_rearing<=30&proptime_recorded>=0.9&colony=='zeebrugge']


#########
# 6: indivs dataset
#########

# ATTENDANCE
# nfix from the bouts dataset aggregated per bird and year
# based on the data from bird_year values for which resample_indivs==T occurs
# only chick rearing period, Zeebrugge


indivs<-data.table(aggregate(
  cbind(nfix.agri,nfix.marine,nfix.other,nfix.urban,
        nfix_total,nfix_forage,nfix_classif)~
    bird_year+bird_name+year+sex+nest+partner+partner_tagged+failure+start_rearing,
  data=bouts[breeding_status=='chick'&colony=='zeebrugge'],
  na.action = na.pass , FUN = sum))


#
# number of days from which nfix was calculated
#

indivs<-merge(x=indivs,
              y=bouts[breeding_status=='chick'&colony=='zeebrugge',
                    .(ndays=length(unique(date)),by = .(bird_year))],
              by="bird_year",all.x = T)


#
# Remove instances where where less than 5 days are recorded
#

indivs<-indivs[ndays>=5]


#
# propmar (in fixes)
#

indivs[,propmar:=nfix.marine/nfix_total]

#
# ntrips
#

indivs<-merge(x=indivs,
            y=days[,.(ntrips.avg=mean(ntrips),
                      by = .(bird_year))],
            by=c("bird_year"),all.x = T)


#
# amount of flapping flight
# 

# use resample_indivs==T


agg.flap<-merge(x=breeding[RF2!="unclassified"&breeding_status=='chick'&
                             resample_indivs==T&colony=='zeebrugge',
                           .(rf_total=length(unique(date_time)),
                             by = .(bird_year,date))],
              y=breeding[RF2=="flapping"&breeding_status=='chick'&
                           resample_indivs==T&colony=='zeebrugge',
                         .(rf_flap=length(unique(date_time)),
                        by = .(bird_year,date))],
              by=c('bird_year','date'),all.x = T)


agg.flap[,propflap:=rf_flap/rf_total]

indivs<-merge(x=indivs,
              y=agg.flap[,.(ndays.flap=length(unique(date)),
                            propflap=mean(propflap),
                        by = .(bird_year))],
              by=c("bird_year"),all.x = T)


#
# Mean daily time away from colony
#

# add, from 'days':
# time_away proptime_recorded ndays_tot
 
indivs<-merge(x=indivs,
              y=days[ndays_rearing<=30&colony=='zeebrugge',
                     .(time_away_complete=sum(time_away),
                       proptime_recorded.time_away=sum(proptime_recorded),
                       ndays=max(ndays_tot),
                       by = .(bird_year))],
              by="bird_year",all.x =T)

agg.time_away[,time_away.avg:=time_away_complete/proptime_recorded]


#
# ODBA
#

indivs<-merge(indivs,
              days[!is.na(odba.avg)&colony=='zeebrugge',
                   .(     # !is.na(odba.avg) excludes cases without odba data 
                odba.sum.sum=sum(odba.sum, na.rm=T),              
                odba.sum.avg=sum(odba.sum, na.rm=T)/sum(proptime_recorded,na.rm=T),
                proptime_recorded.odba=sum(proptime_recorded, na.rm=T)), 
                by = .(bird_year)],
              by=c('bird_year'),all.x=T,all.y=F) # 121 obs


#
# avg. trip duration
#

indivs<-merge(x=indivs,
              y=bouts[subset==T,
                      .(trip_time.avg=mean(time_total), # trip duration is in hours
                        trip_nfix.avg=mean(nfix_total),
                        by = .(bird_year))],
              by=c("bird_year"),all.x = T)


#
# mark the individuals that are in their first year of tracking
#

# first add 'start_year'

indivs<-merge(x=indivs,
              y=unique(breeding[,c('bird_year','start_year')]),
              by='bird_year',all.x = T)


indivs[,first_year:=ifelse(year==start_year,TRUE,FALSE)]


#
# propmar.trip
#

# attendance based on trips instead of fixes
# the proportion of total foraging trips that were performed at sea

agg.propmar.trip<-merge(x=bouts[subset==T,
                                .(nbout.tot=length(unique(boutnumber)),.(bird_year))],
                        y=bouts[subset==T&mar_bin_factor=='1',
                                .(nbout_mar=length(unique(boutnumber)),.(bird_year))],
                        by=c("bird_year"),all.x = T)

agg.propmar.trip[is.na(agg.propmar.trip)]<-0

agg.propmar.trip[,propmar.trip:=nbout_mar/nbout.tot]

indivs<-merge(x=indivs,
              y=agg.propmar.trip,
              by='bird_year',all.x = T)


#
# time_flap, time_soar, time_mixedflight, time_acc.fly, time_acc.nofly
#

indivs<-merge(x=indivs,
              y=days[subset==T,.(
                time_flap=mean(time_flap),
                time_soar=mean(time_soar),
                time_mixedflight=mean(time_mixedflight),
                time_acc.fly=mean(time_acc.fly),
                time_acc.nofly=mean(time_acc.nofly),
                nbout.tot=length(unique(boutnumber)),
                .(bird_year))],
              by='bird_year')


#####
# 7: propmar.trip ~ sex * chick age * weekend: Fig 1, Table 1
#####


#
# mar_bin
#

m_mar_bin1<-glmer(mar_bin~sex*ndays_rearing+sex*weekend+ndays_rearing*weekend+(1|year/bird_name),
                  family = 'binomial',
                  data = bouts[subset==T&colony=='zeebrugge'],
                  control=glmerControl(optimizer="bobyqa", optCtrl=list(maxfun=100000)))

m_mar_bin<-glmer(mar_bin~ndays_rearing*sex*weekend+(1|year/bird_name),
                 family = binomial(link="logit"),
                 data = bouts[subset==T&colony=='zeebrugge'],
                 control=glmerControl(optimizer="bobyqa", optCtrl=list(maxfun=100000)))

# Estimated marginal means & coefficients
# coefficients for triple interaction
summary(m_mar_bin)
# Sex:weekend
emmeans(object =  m_mar_bin, ~sex*weekend,
        data=bouts[subset==T&colony=='zeebrugge'],
        transform='response')        
# Sex
emmeans(object =  m_mar_bin, ~sex,
        data=bouts[subset==T&colony=='zeebrugge'])        
# weekend
emmeans(object =  m_mar_bin, ~weekend,
        data=bouts[subset==T&colony=='zeebrugge'])        
# ndays_rearing:sex:weekend
emtrends(model =  m_mar_bin, 
         specs="weekend",by="sex",
         var="ndays_rearing",
         data=bouts[subset==T&colony=='zeebrugge'],
         transform = "response")        

Anova(m_mar_bin,type="III")

lrtest(m_mar_bin1,m_mar_bin)

emmeans(object =  m_mar_bin,
        specs =  "sex:weekend",data=bouts[subset==T&colony=='zeebrugge'])

emmeans(m_mar_bin, ~sex*weekend|ndays_rearing,cov.reduce=min)


#
# plots 1-day averages over all individuals

agg.mar_bin<-bouts[subset==T&colony=='zeebrugge',
                   .(mar_bin=mean(mar_bin),st.dev=sd(mar_bin),st.err=se(mar_bin),ntrips=.N),
                   by=.(sex,ndays_rearing,weekend)]

g_f_week<-ggplot(agg.mar_bin[sex=='female'&weekend==F],aes(x=ndays_rearing,y=mar_bin))+
  geom_point(size=agg.mar_bin[sex=='female'&weekend==F]$ntrips/20)+
  geom_errorbar(data=agg.mar_bin[sex=='female'&weekend==F],
                aes(ymin=mar_bin-st.err,ymax=mar_bin+st.err),width=0)+
  geom_line(data = ggpredict(m_mar_bin,c("ndays_rearing","sex [female]","weekend [FALSE]"),
                             type="re",ci.lvl=NA),
            size=1.5,aes(x=x,y=predicted))+
  labs(x="Chick age (days)",y="Proportion of marine trips")+
  theme_classic()+
  coord_cartesian(ylim = c(-0.01,0.8), xlim=c(-0.1, 30))+
  theme(axis.line=element_blank())+
  geom_segment(x=0,xend=30,y=-0.05,yend=-0.05)+
  geom_segment(x=-1.6,xend=-1.6,y=-0.001,yend=0.8)+
  theme(legend.position='none')+ggtitle("female Weekday")

g_m_week<-ggplot(agg.mar_bin[sex=='male'&weekend==F],
                 aes(x=ndays_rearing,y=mar_bin))+
  geom_errorbar(data=agg.mar_bin[sex=='male'&weekend==F],
                aes(ymin=mar_bin-st.err,ymax=mar_bin+st.err),width=0)+
  geom_point(size=agg.mar_bin[sex=='male'&weekend==F]$ntrips/20)+
  geom_line(data = ggpredict(m_mar_bin,c("ndays_rearing","sex [male]","weekend [FALSE]"),
                             type="re",ci.lvl=NA),
            size=1.5,aes(x=x,y=predicted))+
  labs(x="Chick age (days)",y="")+
  theme_classic()+
  coord_cartesian(ylim = c(-0.01,0.8), xlim=c(-0.1, 30))+
  theme(axis.line=element_blank())+
  geom_segment(x=0,xend=30,y=-0.05,yend=-0.05)+
  theme(axis.text.y=element_blank(),axis.ticks.y=element_blank(),legend.position='none')+
  ggtitle("male Weekday")

g_f_weekend<-ggplot(agg.mar_bin[sex=='female'&weekend==T],
                    aes(x=ndays_rearing,y=mar_bin))+
  geom_point(size=agg.mar_bin[sex=='female'&weekend==T]$ntrips/20)+
  geom_errorbar(data=agg.mar_bin[sex=='female'&weekend==T],
                aes(ymin=mar_bin-st.err,ymax=mar_bin+st.err),width=0)+
  geom_line(data = ggpredict(m_mar_bin,c("ndays_rearing","sex [female]","weekend [TRUE]"),
                             type="re",ci.lvl=NA),
            size=1.5,aes(x=x,y=predicted))+
  labs(x="Chick age (days)",y="Proportion of marine trips")+
  theme_classic()+
  coord_cartesian(ylim = c(-0.01,0.8), xlim=c(-0.1, 30))+
  theme(axis.line=element_blank())+
  geom_segment(x=0,xend=30,y=-0.05,yend=-0.05)+
  geom_segment(x=-1.6,xend=-1.6,y=-0.001,yend=0.8)+
  theme(legend.position='none')+ggtitle("female Weekend")


g_m_weekend<-ggplot(agg.mar_bin[sex=='male'&weekend==T],
                    aes(x=ndays_rearing,y=mar_bin))+
  geom_point(size=agg.mar_bin[sex=='male'&weekend==T]$ntrips/20)+
  geom_errorbar(data=agg.mar_bin[sex=='male'&weekend==T],
                aes(ymin=mar_bin-st.err,ymax=mar_bin+st.err),width=0)+
  geom_line(data = ggpredict(m_mar_bin,c("ndays_rearing","sex [male]","weekend [TRUE]"),
                             type="re",ci.lvl=NA),
            size=1.5,aes(x=x,y=predicted))+
  labs(x="Chick age (days)",y="")+
  theme_classic()+
  coord_cartesian(ylim = c(-0.01,0.8), xlim=c(-0.1, 30))+
  theme(axis.line=element_blank())+
  geom_segment(x=0,xend=30,y=-0.05,yend=-0.05)+
  theme(axis.text.y=element_blank(),axis.ticks.y=element_blank(),legend.position='none')+
  ggtitle("male Weekend")

# Fig 2


tiff("D:/Asotillo/Documents/work/manuscripts/ms_2/figures/fig1.tif",
     width = 8000, height = 7000,  res = 900)
suppressWarnings(grid.arrange(g_f_week,g_m_week,g_f_weekend,g_m_weekend,ncol=2))
dev.off()


#####
# 8: Analyses of trips and days: Fig 2, Tables 2 and 3
#####

#
# ntrips
#

# no oversdispersion
var(days[subset==T]$ntrips.0)/mean(days[subset==T]$ntrips.0)

library(pscl)

m_ntrips_poly <- zeroinfl(ntrips.0 ~poly(ndays_rearing, 2)+sex,link="logit",dist="poisson",
                          data = days[subset==T])

summary(m_ntrips_poly)
Anova(m_ntrips_poly)

m_ntrips_poly0<-glmer(ntrips.0~poly(ndays_rearing,2)+sex+
                        (1|year/bird),
                      family = 'poisson',
                      data = days[subset==T])

Anova(m_ntrips_poly0)
AIC(m_ntrips_poly, m_ntrips_poly0)

# sex
emmeans(object =  m_ntrips_poly, ~sex,
        data=days[subset==T],
        transform = "response")        
# ndays_rearing
emtrends(model =  m_ntrips_poly, 
         specs=~1,
         var="ndays_rearing",
         data=days[subset==T],
         transform = "response") 

#
# plot 
#

agg.ntrip_days<-days[ subset==T,
                      .(ntrips.0=mean(ntrips.0),st.dev=sd(ntrips.0),st.err=se(ntrips.0),n_obs=.N),
                      by = .(ndays_rearing, sex)] 


g_ntrip_days_poly<-ggplot(agg.ntrip_days,aes(x=ndays_rearing,y=ntrips.0,shape=sex,color=sex))+
  geom_point(size=agg.ntrip_days$n_obs/10)+
  geom_errorbar(data=agg.ntrip_days,aes(ymin=ntrips.0-st.err,ymax=ntrips.0+st.err),width=0)+
  geom_line(data=ggpredict(m_ntrips_poly,c("ndays_rearing[all]","sex"),type="re",ci.lvl=NA),
            size=1,aes(x=x,y=predicted,color=group),inherit.aes = F)+
  theme_classic()+
  coord_cartesian(ylim = c(0,3), xlim=c(0, 30))+
  theme(legend.position=c(0.8,0.2),legend.title = element_blank(),legend.key.size = ,
        axis.line=element_blank())+
  geom_segment(x=0,xend=30.05,y=-0.14,yend=-0.14)+
  geom_segment(x=-1.4,xend=-1.4,y=-0.016,yend=3)+
  scale_shape_manual(labels=c("Female","Male"),values = c(16,16))+
  scale_color_manual(labels=c("Female","Male"),values = c('black','darkgrey'))+
  guides(shape = guide_legend(override.aes = list(size = 2)))+
  labs(x="Chick age (days)",y="Number of trips")


# Figure 2

tiff("D:/Asotillo/Documents/work/manuscripts/ms_2/figures/fig2.tif",
     width =5000 , height =5000 ,  res = 1000)
g_ntrip_days_poly
dev.off()


#
# odba
#

#
# odba.sum per day

library(nlme)

m_odba.sum<-lme(odba.sum~ndays_rearing+propmar.trip,
                random=~1|year/bird,
                correlation=corAR1(form=~ndays_rearing|year/bird),
                data=days[subset==T&propfix.odba>=0.9&!is.na(propmar.trip)],
                method='REML') # switch to ML for testing

summary(m_odba.sum)
Anova(m_odba.sum,type='III')

emtrends(model =  m_odba.sum,
         specs=~1,
         var="ndays_rearing",
         data=days[subset==T&propfix.odba>=0.9&!is.na(propmar.trip)],
         transform = "response")
emtrends(model =  m_odba.sum,
         specs=~1,
         var="propmar.trip",
         data=days[subset==T&propfix.odba>=0.9&!is.na(propmar.trip)],
         transform = "response")

g_odba.sum_days<-ggplot(
  days[subset==T&propfix.odba>=0.9&!is.na(propmar.trip)],
  aes(x=ndays_rearing,y=odba.sum))+geom_point(size=.5)+
  geom_line(data =ggpredict(m_odba.sum,c("ndays_rearing","propmar.trip [0,1]"),
                            type="re",ci.lvl = NA),size=1.5,aes(x=x,y=predicted,colour=group))+
  theme_classic()+
  coord_cartesian(ylim = c(0,30), xlim=c(-0.1, 30))+
  geom_segment(x=0,xend=30,y=-1.5,yend=-1.5)+
  geom_segment(x=-1.6,xend=-1.6,y=0,yend=30)+
  theme(legend.position=c(0.8,0.9),axis.line=element_blank())+
  labs(x="Chick age (days)",y="Total daily ODBA",colour="")+
  scale_colour_manual(labels=c("100% Terrestrial","100% Marine"),values=c('black','grey'))+
  ggtitle("B") 


#
# odba.mean per bout

m_odba.mean<-lme(odba.mean~ndays_rearing+mar_bin,
                 random=~1|year/bird_name,
                 correlation=corAR1(form=~rank|year/bird_name),method = 'REML',
                 data=bouts[subset==T&propfix.A>=0.9])
# switch to ML for testing

Anova(m_odba.mean,type="III")
summary(m_odba.mean)

m_odba.mean0<-lme(odba.mean~ndays_rearing+sex+mar_bin,
                  random=~1|year/bird_name,
                  correlation=corAR1(form=~rank|year/bird_name),method = 'ML',
                  data=bouts[subset==T&propfix.A>=0.9])
summary(m_odba.mean)

lrtest(m_odba.mean,m_odba.mean0)

emmeans(object =  m_odba.mean,
        specs =  'mar_bin',cov.reduce=mean,
        data =  bouts[subset==T&propfix.A>=0.9])
emtrends(model =  m_odba.mean, 
         specs=~1,
         var="ndays_rearing",
         data=bouts[subset==T&propfix.A>=0.9],
         transform = "response")   
summary(m_odba.mean)

g_odba.avg_bouts<-
  ggplot(bouts[subset==T&propfix.A>=0.9],
         aes(x=ndays_rearing,y=odba.mean))+
  geom_point(size=.5)+
  geom_line(data =ggpredict(m_odba.mean,c("ndays_rearing","mar_bin_factor"),type="re",ci.lvl = NA),
            size=1.5,aes(x=x,y=predicted,colour=group))+
  theme_classic()+
  coord_cartesian(ylim = c(0,1.25), xlim=c(-0.1, 30))+
  geom_segment(x=0,xend=30,y=-0.06,yend=-0.06)+
  geom_segment(x=-1.6,xend=-1.6,y=-0.003,yend=1.2)+
  theme(legend.position=c(0.8,0.9),axis.line=element_blank())+
  labs(x="Chick age (days)",y="Mean trip ODBA",colour="",linetype="")+
  scale_colour_manual(labels=c("Terrestrial","Marine"),values=c('black','grey'))+
  ggtitle("A")


#
# time_away and trip duration (time_total)
#

#
# time_away per day

m_time_away<-lme((time_away/3600)~ndays_rearing+propmar.trip,
                 random=~1|year/bird,
                 correlation=corAR1(form=~ndays_rearing|year/bird),method = 'REML',
                 data=days[subset==T&!is.na(time_away)&!is.na(propmar.trip)])
# switch to ML for testing

Anova(m_time_away,type="III")

m_time_away0<-lme((time_away/3600)~ndays_rearing+propmar.trip,
                  random=~1|year/bird,
                  correlation=corAR1(form=~ndays_rearing|year/bird),method = 'ML',
                  data=days[subset==T&!is.na(time_away)&!is.na(propmar.trip)])

lrtest(m_time_away0,m_time_away)

g_time_away_days<-ggplot(days[subset==T&!is.na(time_away)&!is.na(propmar.trip)],
                         aes(x=ndays_rearing,y=time_away/3600))+geom_point(size=.5)+
  geom_line(data =ggpredict(m_time_away,c("ndays_rearing","propmar.trip [0,1]"),type="re",ci.lvl = NA),
            size=1.5,aes(x=x,y=predicted,colour=group))+
  labs(x="N days after hatching",y="")+
  theme_classic()+
  coord_cartesian(ylim = c(0,24), xlim=c(-0.1, 30))+
  geom_segment(x=0,xend=30.05,y=-1.2,yend=-1.2)+
  geom_segment(x=-1.6,xend=-1.6,y=-0.06,yend=25)+
  theme(legend.position='none',axis.line=element_blank())+
  labs(x="Chick age (days)",y="Time away from the colony (h)",colour="",linetype="")+
  scale_colour_manual(labels=c("100% Terrestrial","100% Marine"),values=c('black','grey'))+
  ggtitle("D") 


#
# time_total per bout

m_time_total<-lme(as.numeric(time_total)~mar_bin_factor*ndays_rearing,
                  random=~1|year/bird_name,
                  correlation=corAR1(form=~rank|year/bird_name),method='REML',
                  data=bouts[subset==T])
# switch to ML for testing

m_time_total0<-lme(time_total~mar_bin+ndays_rearing,
                   random=~1|year/bird_name,
                   correlation=corAR1(form=~rank|year/bird_name),method='ML',
                   data=bouts[subset==T])
summary(m_time_total)

Anova(m_time_total,type="III")

lrtest(m_time_total,m_time_total0)

emmeans(object =  m_time_total,
        specs =  'mar_bin_factor',cov.reduce=min,
        data =  bouts[subset==T])

g_time_total_bouts<-ggplot(bouts[subset==T],
                           aes(x=ndays_rearing,y=time_total))+
  geom_point(size=.5)+
  geom_line(data =ggpredict(m_time_total,c("ndays_rearing","mar_bin_factor"),type="re",ci.lvl = NA),
            size=1.5,aes(x=x,y=predicted,colour=group))+
  theme_classic()+
  coord_cartesian(ylim = c(0,23), xlim=c(-0.1, 30))+
  geom_segment(x=0,xend=30.05,y=-1.16,yend=-1.16)+
  geom_segment(x=-1.6,xend=-1.6,y=-0.05,yend=20)+
  theme(legend.position='none',axis.line=element_blank())+
  labs(x="Chick age (days)",y="Trip duration (h)",colour="",linetype="")+
  scale_colour_manual(labels=c("Terrestrial","Marine"),values=c('black','grey'))+
  ggtitle("C")


########
# 9: Analysis per bird_year: Fig 3, Table 5
########


#
# odba
#

m_odba<-lm(odba.sum.avg~propmar.trip,data=indivs[proptime_recorded.odba>=20])

summary(m_odba)
Anova(m_odba,type='III')

g_odba.avg<-ggplot(indivs[proptime_recorded.odba>=20],
         aes(x=propmar.trip*100,y=odba.sum.avg))+
  geom_point(size=.5)+
  labs(x="% marine foraging trips",y="Avg. daily sums of ODBA")+
  theme_classic()+theme(legend.position='none',axis.line=element_blank())+
  coord_cartesian(ylim = c(0,15.25), xlim=c(-0.1, 100))+
  geom_segment(x=0,xend=100.2,y=-0.7,yend=-0.7)+
  geom_segment(x=-5.2,xend=-5.2,y=-0.05,yend=15)+
  ggtitle("C")


#
# time_away
#

m.time <-lm((time_away.avg/3600)~propmar.trip,data=indivs[proptime_recorded.time_away>=20])
summary(m.time)

Anova(m.time,type = 'III')

g_time<-ggplot(indivs[proptime_recorded.time_away>=20],aes(x=propmar.trip*100,y=time_away.avg/3600))+
  geom_point(size=.5)+scale_y_continuous(limits = c(0,17))+
  labs(x="% marine foraging trips",y="Avg. time away from the colony (h)")+
  theme_classic()+theme(legend.position='none',axis.line=element_blank())+
  geom_line(data = ggpredict(m.time,c("propmar.trip"),ci.lvl = NA),
            size=1,aes(x=x*100,y=predicted), linetype=1)+
  coord_cartesian(ylim = c(0,20), xlim=c(-0.1, 100))+
  geom_segment(x=0,xend=100.3,y=-0.8,yend=-0.8)+
  geom_segment(x=-5.1,xend=-5.1,y=-0.05,yend=20)+ggtitle("D")


#
# avg. trip duration (trip_time.avg)
#


m.trip<-lm(trip_time.avg~propmar.trip,data=indivs)
summary(m.trip) 
m.trip0<-lm(trip_time.avg~1,data=indivs)

lrtest(m.trip0,m.trip)

Anova(m.trip,type = 'III')

g_trip_time<-ggplot(indivs,aes(x=propmar.trip*100,y=trip_time.avg))+
  geom_point(size=.5)+
  labs(x="% marine foraging trips",y="Avg. trip duration (h)")+
  geom_line(data = ggpredict(m.trip,c("propmar.trip"),ci.lvl = NA),
            size=1,aes(x=x*100,y=predicted))+scale_y_continuous(limits = c(0,8))+
  theme_classic()+theme(legend.position='none',axis.line=element_blank())+
  coord_cartesian(ylim = c(0,8), xlim=c(-0.1, 100))+
  geom_segment(x=0,xend=100.3,y=-0.4,yend=-0.4)+
  geom_segment(x=-5.1,xend=-5.1,y=-0.02,yend=8)+ggtitle("B")


#
# avg. daily number of foraging trips
#

m.ntrips <-lm(ntrips.avg~propmar.trip,data=indivs)
summary(m.ntrips) 
m.ntrips0<-lm(ntrips.avg~1,data=indivs)

lrtest(m.ntrips0,m.ntrips)

Anova(m.ntrips,type='III')

emmeans(object =  m.ntrips,
        specs =  "propmar",cov.reduce=mean,
        data =  indivs,
        by=NULL)

g_ntrip<-ggplot(indivs,aes(x=propmar.trip*100,y=ntrips.avg))+
  geom_point(size=.5)+
  labs(x="% marine foraging trips",y="Avg. number of trips per day")+
  theme_classic()+theme(legend.position='none',axis.line=element_blank())+
  coord_cartesian(ylim = c(0,3), xlim=c(-0.1, 100))+
  geom_segment(x=0,xend=100.3,y=-0.15,yend=-0.15)+
  geom_segment(x=-5.1,xend=-5.1,y=-0.01,yend=3)+
  ggtitle("A")


#
# figure 3
#

tiff("D:/Asotillo/Documents/work/manuscripts/ms_2/figures/fig3.tif",
     width =7000 , height =7000 ,  res =1000)
grid.arrange(g_ntrip,g_trip_time,g_odba.avg,g_time,
             ncol=2)
dev.off()

########
# 10: Figures Additional file 1 
########


#
# Figure A1 (map)
#

worldmap<-as.data.table(map_data(getMap(resolution = "high")))

colonies<-data.table(colony=as.factor(c("zeebrugge","vlissingen")),
                     long=c(3.174514,3.689146),
                     lat=c(51.349415,51.449740))

map_3min<-ggplot() +
  geom_polygon(data =worldmap,
               aes(x=long, y = lat, group = group),color='slategray4',fill="slategray4") + 
  coord_fixed(1.3,ylim = c(50,52), xlim=c(2,5))+
  theme(panel.background = element_rect(fill = 'slategray2'),
        panel.grid       = element_line(colour='slategray2'),
        axis.text.y = element_text(angle = 90,hjust = 0.5))+
  labs(x=element_blank(),y=element_blank())+
  scale_x_continuous(breaks=seq(from=2,to=5,by=1),labels=c("2°0'E","3°0'E","4°0'E","5°0'E"))+
  scale_y_continuous(breaks=seq(from=50,to=52,by=1),labels=c("50°0'N","51°0'N","52°0'N"))+
  geom_point(data=breeding[breeding_status=='chick'&colony=='zeebrugge'&resample_bouts==T],
             aes(x=longitude,y=latitude),pch='.',color='white')+
  geom_rect(aes(xmin=3.1646,xmax=3.1877,ymin=51.3399,ymax=51.3533),color='red',fill='red')+
  theme(legend.position=c(0.2,0.8),legend.background=element_blank(),legend.title=element_blank(),
        legend.key=element_rect(fill=NA,color=NA))+ggtitle("3-minute resolution")


map_30min<-ggplot() + 
  geom_polygon(data =worldmap,
               aes(x=long, y = lat, group = group),color='slategray4',fill="slategray4") + 
  coord_fixed(1.3,ylim = c(50,52), xlim=c(2,5))+
  theme(panel.background = element_rect(fill = 'slategray2'),
        panel.grid       = element_line(colour='slategray2'),
        axis.text.y = element_text(angle = 90,hjust = 0.5))+
  labs(x=element_blank(),y=element_blank())+
  scale_x_continuous(breaks=seq(from=2,to=5,by=1),labels=c("2°0'E","3°0'E","4°0'E","5°0'E"))+
  scale_y_continuous(breaks=seq(from=50,to=52,by=1),labels=c("50°0'N","51°0'N","52°0'N"))+
  geom_point(data=breeding[breeding_status=='chick'&colony=='zeebrugge'&resample_indivs==T],
             aes(x=longitude,y=latitude),pch='.',color='white')+
  geom_rect(aes(xmin=3.1646,xmax=3.1877,ymin=51.3399,ymax=51.3533),color='red',fill='red')+
  theme(legend.position='none')+ggtitle("30-minute resolution")


grid.arrange(map_3min,map_30min,ncol=2)


#
# fig. A2 distribution of % marine fixes per bout
#

op<- par(mfrow=c(1, 1), mar=c(4, 4, 1, 0))
hist(bouts[subset==T]$propfix.mar*100,
     xlab = "% marine fixes",ylab = "N trips",main = '',axes=F,ylim=c(0,1700))
axis(side=1)
axis(side=2,at=c(0,500,1000,1500))


#
# fig. A3 
#

op<- par(mfrow=c(1, 2), mar=c(5, 4, 2, 2))
hist(days[ndays_tot>15&ndays_rearing<=30]$proptime_recorded*100,
     xlab = "% of 24-hour cycle available",ylab="N days",main="A")
hist(days[subset==T]$proptime_recorded*100,
     xlab = "% of 24-hour cycle available",ylab="N days",main="B")
par(op)


#
# figure A4
#

bouts_distr<-data.table(table(bouts[subset==T&propfix.A>=0.9]$bird_year))[N>0]

par(mai=c(0.9,1.5,0.5,0.5))
barplot(N~V1,data=bouts_distr,horiz=T,las=2,ylab = "",border = NA)


#
# Fig. A5  Assessment of ODBA
#

# per trip

m.odba.propflap<-lm(odba.mean~propflap,data=bouts[subset==T&propfix.A>=0.9])

summ.odba.propflap<-summary(m.odba.propflap)

g.odba.propflap<-ggplot(bouts[subset==T&propfix.A>=0.9],aes(x=propflap,y=odba.mean))+
  geom_point()+theme_classic()+
  geom_line(data=ggpredict(m.odba.propflap,c("propflap"),type="re",ci.lvl=NA),
            size=1,aes(x=x,y=predicted),color='red')+ggtitle('Trips')+
  labs(x="Proportion of fixes classified as flapping",y="Mean trip ODBA")+
  annotate("text",x=0.5,y=1.2,size=4,
           label=paste("R-sq=",round(summ.odba.propflap$r.squared,2),
                       "  F(",round(summ.odba.propflap$fstatistic[2],0),",",
                       round(summ.odba.propflap$fstatistic[3],0),")=",
                       round(summ.odba.propflap$fstatistic[1],2),
                       ifelse(round(summ.odba.propflap$coefficients[8],2)<0.001,"p<0.001",
                              round(summ.odba.propflap$coefficients[8],2))))

# per day

m.odba.timeflap<-lm(odba.sum~time_flap,data=days[subset==T&propfix.odba>=0.9])

summ.odba.timeflap<-summary(m.odba.timeflap)

g.odba.timeflap<-ggplot(days[subset==T&propfix.odba>=0.9],aes(x=time_flap/3600,y=odba.sum))+
  geom_point()+theme_classic()+
  geom_line(data=ggpredict(m.odba.timeflap,c("time_flap"),type="re",ci.lvl=NA),
            size=1,aes(x=x/3600,y=predicted),color='red')+ggtitle('Days')+
  labs(x="Time spent in flapping flight (h)",y="Daily sum of ODBA")+
  annotate("text",x=5.1,y=30,size=4,
           label=paste("R-sq=",round(summ.odba.timeflap$r.squared,2),
                       "  F(",round(summ.odba.timeflap$fstatistic[2],0),",",
                       round(summ.odba.timeflap$fstatistic[3],0),")=",
                       round(summ.odba.timeflap$fstatistic[1],2),
                       ifelse(round(summ.odba.timeflap$coefficients[8],2)<0.001,"p<0.001",
                              round(summ.odba.timeflap$coefficients[8],2))))


# per individual-year

m.odba.timeflap.indivs<-lm(odba.sum.avg~time_flap,data=indivs[proptime_recorded.odba>=20])
summ.odba.timeflap.indivs<-summary(m.odba.timeflap.indivs)

g.odba.timeflap.indivs<-ggplot(indivs[proptime_recorded.odba>=20],
                               aes(x=time_flap/3600,y=odba.sum.avg))+
  geom_point()+theme_classic()+
  geom_line(data=ggpredict(m.odba.timeflap.indivs,c("time_flap"),type="re",ci.lvl=NA),
            size=1,aes(x=x/3600,y=predicted),color='red')+ggtitle('Individuals')+
  labs(x="Averaged daily time spent in flapping flight (h)",y="Averaged daily sums of ODBA")+
  annotate("text",x=3.5,y=16,size=4,
           label=paste("R-sq=",round(summ.odba.timeflap.indivs$r.squared,2),
                       "  F(",round(summ.odba.timeflap.indivs$fstatistic[2],0),",",
                       round(summ.odba.timeflap.indivs$fstatistic[3],0),")=",
                       round(summ.odba.timeflap.indivs$fstatistic[1],2),
                       ifelse(round(summ.odba.timeflap.indivs$coefficients[8],2)<0.001,"p<0.001",
                              round(summ.odba.timeflap.indivs$coefficients[8],2))))


grid.arrange(g.odba.propflap,g.odba.timeflap,ncol=2)


#
# figure A6
#

op<- par(mfrow=c(1, 1), mar=c(6,5,6,5),xpd=NA)
boxplot(propmar.trip*100~sex,
        data=indivs,xlab="% marine trips",
        bty='l',names=c("Females","Males"),
        boxwex=0.5,horizontal=T,las=1,frame=F,ylab=NULL)


#
# figure A7

grid.arrange(g_odba.avg_bouts,g_odba.sum_days,
             g_time_total_bouts,g_time_away_days,
             ncol=2) # figures defined in block 8: Analyses of trips and days
grid.text("Trips", x = unit(0.25, "npc"), y = unit(0.99, "npc"),
          gp=gpar(fontsize=15, col="black"))
grid.text("Days", x = unit(0.75, "npc"), y = unit(0.99, "npc"),
          gp=gpar(fontsize=15, col="black"))


#
# figure A8 (model diagnostics for m_mar_bin)
#

plot(m_mar_bin, resid(., type = "pearson") ~ fitted(.) | sex*weekend, abline = 0,
     main="Proportion of marine trips",xlab="Fitted values",ylab="Pearson residuals",grid=F)


#
# figure A9 (model diagnostics, m_ntrips_poly model)
#

par(mfrow=c(1, 2))
plot(m_ntrips_poly$fitted.values,residuals(m_ntrips_poly, type="pearson"),col='blue',
     main="Number of trips initiated",xlab="Fitted values",ylab="Pearson residuals")
abline(h=0, lty=1)
qqnorm(residuals(m_ntrips_poly, type="pearson"))
qqline(residuals(m_ntrips_poly, type="pearson"))


#
# figure A10 (model diagnostics, rest of trip and day models)
#

grid.arrange(plot(m_odba.mean, resid(., type = "p") ~ fitted(.) | mar_bin_factor, abline = 0,
                  main="Mean trip ODBA",xlab="",ylab="",grid=F),               
             plot(m_odba.sum,resid(.,type="p")~fitted(.),
                  abline = 0,main="Total daily ODBA",xlab="",ylab="",grid=F),  
             plot(m_time_total, resid(., type = "p") ~ fitted(.) | mar_bin_factor, abline = 0,
                  main="Trip duration",xlab="",ylab="",grid=F),                
             plot(m_time_away, resid(., type = "p") ~fitted(.), abline = 0,
                  main="Time away from the colony",xlab="",ylab="",grid=F),       
             left="Standardized Pearson residuals",bottom="Fitted values",ncol=2)


#
# figure A11 (model diagnostics for the models per individual-year)
#

par(mfrow=c(1, 2),mar=c(4,4,2,1),oma=c(0,0,2,0))
plot(m.ntrips,which = c(1,2),             sub.caption="Avg. N trips per day")

plot(m.trip,which = c(1,2),caption = NULL,sub.caption="Avg. trip duration")

plot(m_odba,which = c(1,2),caption = NULL,sub.caption="Avg. daily sums of ODBA")

plot(m.time,which = c(1,2),caption = NULL,sub.caption="Avg. time away from the colony")
